# Supplementary material for: Advanced Mass Spectrometric Techniques for the Comprehensive Study of Synthesized Silicon-Based Silyl Organic Compounds: Identifying Fragmentation Pathways and Characterization
Source: Materials (Basel). 2023 May 6;16(9):3563. doi: 10.3390/ma16093563 (PMC10179955; doi:10.3390/ma16093563)
Supplement: Supplementary file 1 [file materials-16-03563-s001.zip]

Archive with 1 entries (1 files):
- materials-2369911-supplementary.pdf
